# Supplementary material for: Mutational heterogeneities in STAT3 and clonal hematopoiesis-related genes in acquired pure red cell aplasia
Source: Ann Hematol. 2025 Apr 9;104(3):1471–9. doi: 10.1007/s00277-025-06356-4 (PMC12031804; doi:10.1007/s00277-025-06356-4)
Supplement: Supplementary file 3 — Supplementary file3 (XLSX 28.5 KB) [file 277_2025_6356_MOESM3_ESM.xlsx]

## Sheet: S4
Supplemental Table S4: Results of targeted sequencing in PRCA patients
UPN	disease	subtype of PRCA	Chr	Start	End	Ref	Alt	Gene	AAChange.refGene	VAF (%)	SIFT	Polyphen2_HDIV	Polyphen2_HVAR	LRT	MutationTaster	MutationAssessor	FATHMM	PROVEAN	MetaSVM	MetaLR	M-CAP	CADD	Q_score	Coverage
1_after	PRCA	thymoma	chr7	82390012	82390012	C	G	PCLO	PCLO:NM_033026:exon24:c.G15231C:p.E5077D	3.6	0.051	0.859	0.569	0	0.992	-0.45	-0.44	-1.4	-0.764	0.173	0.037	22.5	607.843	3371
2	PRCA	idiopathic	chr2	1683980	1683980	C	T	PXDN	PXDN:NM_012293:exon7:c.G715A:p.E239K	2.4	0.127	0.12	0.149	0.898	1	1.665	0.67	-1.62	-1.008	0.124	0.103	19.86	171.584	1884
2	PRCA	idiopathic	chr2	152370170	152370170	C	T	NEB	NEB:NM_004543:exon132:c.G18026A:p.G6009E,NEB:NM_001164507:exon160:c.G23165A:p.G7722E,NEB:NM_001164508:exon160:c.G23165A:p.G7722E,NEB:NM_001271208:exon161:c.G23270A:p.G7757E	3	0.009	1	1	0	1	3.42	3.24	-3.23	-0.969	0.121	0.118	34	515.873	4092
2	PRCA	idiopathic	chr2	152534668	152534668	C	T	NEB	NEB:NM_001164507:exon33:c.G3289A:p.G1097R,NEB:NM_001164508:exon33:c.G3289A:p.G1097R,NEB:NM_001271208:exon33:c.G3289A:p.G1097R,NEB:NM_004543:exon33:c.G3289A:p.G1097R	2.8	0	1	1	0	1	3.125	0.41	-3.64	0.08	0.461	0.103	32	128.213	1031
2	PRCA	idiopathic	chr2	152548449	152548449	C	T	NEB	NEB:NM_001164507:exon23:c.G2140A:p.G714R,NEB:NM_001164508:exon23:c.G2140A:p.G714R,NEB:NM_001271208:exon23:c.G2140A:p.G714R,NEB:NM_004543:exon23:c.G2140A:p.G714R	2.1	0.006	0.831	0.622	0.002	0.699	2.24	3.4	-2.14	-1.234	0.04	0.014	30	298.885	2126
2	PRCA	idiopathic	chr5	134118679	134118679	G	A	DDX46	DDX46:NM_001300860:exon9:c.G1090A:p.G364R,DDX46:NM_014829:exon9:c.G1090A:p.G364R	2	0	1	0.999	0	1	2.84	-1.04	-7.97	0.669	0.719	0.384	32	106.581	1813
2	PRCA	idiopathic	chr7	82785356	82785356	C	T	PCLO	PCLO:NM_014510:exon2:c.G601A:p.G201R,PCLO:NM_033026:exon2:c.G601A:p.G201R	4.5	0.002	0.102	0.051	.	0.984	2.295	1.91	-1.66	-1.098	0.056	0.005	21.1	348.5	1343
2	PRCA	idiopathic	chr7	124503603	124503603	G	A	POT1	POT1:NM_015450:exon8:c.C347T:p.P116L	6.4	0.05	0.371	0.186	0	1	1.96	0.49	-6.77	-0.792	0.186	0.061	28.6	635.614	1369
2	PRCA	idiopathic	chr11	71729236	71729236	G	A	NUMA1	NUMA1:NM_006185:exon12:c.C971T:p.S324F,NUMA1:NM_001286561:exon13:c.C971T:p.S324F	2.3	0.002	1	0.999	0	0.728	2.7	1.65	-3.19	0.119	0.436	0.102	25.9	306.824	2558
2	PRCA	idiopathic	chr12	122079373	122079373	G	A	ORAI1	ORAI1:NM_032790:exon2:c.G736A:p.V246M	5.6	.	0.998	0.983	0	1	2.485	.	.	-0.346	0.325	0.032	23.9	976.984	2659
2	PRCA	idiopathic	chr17	40474419	40474419	T	A	STAT3	STAT3:NM_003150:exon21:c.A1982T:p.D661V,STAT3:NM_139276:exon21:c.A1982T:p.D661V,STAT3:NM_213662:exon21:c.A1982T:p.D661V	1.1	0.237	0.999	0.996	0	1	0.85	-2.49	-0.07	0.288	0.671	0.191	25.1	35.381	2113
3	PRCA	thymoma	chr7	101845412	101845413	CA	AC	CUX1	CUX1:NM_001202543:exon18:c.2868_2869AC:p.I957L,CUX1:NM_181552:exon18:c.2835_2836AC:p.I946L	4.3													385.377	1479
11	PRCA	LGLL	chr2	152521017	152521017	C	A	NEB	NEB:NM_001164507:exon44:c.G5449T:p.D1817Y,NEB:NM_001164508:exon44:c.G5449T:p.D1817Y,NEB:NM_001271208:exon44:c.G5449T:p.D1817Y,NEB:NM_004543:exon44:c.G5449T:p.D1817Y	2.8	0.054	0.999	0.996	0	1	3.41	0.28	-4.31	-0.183	0.469	0.057	32	277.702	2465
11	PRCA	LGLL	chr17	40474419	40474419	T	A	STAT3	STAT3:NM_003150:exon21:c.A1982T:p.D661V,STAT3:NM_139276:exon21:c.A1982T:p.D661V,STAT3:NM_213662:exon21:c.A1982T:p.D661V	1.4	0.237	0.999	0.996	0	1	0.85	-2.49	-0.07	0.288	0.671	0.191	25.1	84.7383	2890
11	PRCA	LGLL	chr17	40474420	40474420	C	A	STAT3	STAT3:NM_003150:exon21:c.G1981T:p.D661Y,STAT3:NM_139276:exon21:c.G1981T:p.D661Y,STAT3:NM_213662:exon21:c.G1981T:p.D661Y	1.9	0.031	1	0.997	0	1	1.545	-2.52	-1.5	0.505	0.682	0.171	34	158.891	2889
11	PRCA	LGLL	chr17	40474428	40474428	T	C	STAT3	STAT3:NM_003150:exon21:c.A1973G:p.K658R,STAT3:NM_139276:exon21:c.A1973G:p.K658R,STAT3:NM_213662:exon21:c.A1973G:p.K658R	6	0.089	0.86	0.888	0	1	1.465	-2.41	-1.38	0.486	0.716	0.15	24.6	1185.96	2888
11	PRCA	LGLL	chr17	40474482	40474482	T	A	STAT3	STAT3:NM_003150:exon21:c.A1919T:p.Y640F,STAT3:NM_139276:exon21:c.A1919T:p.Y640F,STAT3:NM_213662:exon21:c.A1919T:p.Y640F	2.7	0.152	0.982	0.984	0	1	1.275	-2.48	-3.01	-0.038	0.61	0.083	24.2	311.267	2894
11	PRCA	LGLL	chr17	40490803	40490803	C	G	STAT3	STAT3:NM_003150:exon6:c.G496C:p.E166Q,STAT3:NM_139276:exon6:c.G496C:p.E166Q,STAT3:NM_213662:exon6:c.G496C:p.E166Q	6.8	0.002	0.998	0.984	0	1	1.5	0.19	-1.98	-0.632	0.324	0.033	29.7	891.156	1758
12	PRCA	LGLL	chr6	138199711	138199711	G	A	TNFAIP3	TNFAIP3:NM_001270507:exon7:c.G1129A:p.V377M,TNFAIP3:NM_001270508:exon7:c.G1129A:p.V377M,TNFAIP3:NM_006290:exon7:c.G1129A:p.V377M	5.5	0.076	0.017	0.006	0.671	1	0.345	1.77	-0.13	-1.004	0.01	0.002	0.001	1095.63	3037
13	PRCA	idiopathic	chr12	7046051	7046051	C	G	ATN1	ATN1:NM_001007026:exon5:c.C1621G:p.P541A,ATN1:NM_001940:exon5:c.C1621G:p.P541A	2.1	0.049	0.827	0.298	0.005	0.935	1.59	0.66	-2.01	-1.02	0.076	0.013	22.6	120.605	1802
17	PRCA	LGLL	chr17	40474420	40474420	C	A	STAT3	STAT3:NM_003150:exon21:c.G1981T:p.D661Y,STAT3:NM_139276:exon21:c.G1981T:p.D661Y,STAT3:NM_213662:exon21:c.G1981T:p.D661Y	30.4	0.031	1	0.997	0	1	1.545	-2.52	-1.5	0.505	0.682	0.171	34	9690.05	2262
17	PRCA	LGLL	chr17	40474482	40474482	T	A	STAT3	STAT3:NM_003150:exon21:c.A1919T:p.Y640F,STAT3:NM_139276:exon21:c.A1919T:p.Y640F,STAT3:NM_213662:exon21:c.A1919T:p.Y640F	5.9	0.152	0.982	0.984	0	1	1.275	-2.48	-3.01	-0.038	0.61	0.083	24.2	916.327	2271
18	PRCA	LGLL	chr17	40474420	40474420	C	A	STAT3	STAT3:NM_003150:exon21:c.G1981T:p.D661Y,STAT3:NM_139276:exon21:c.G1981T:p.D661Y,STAT3:NM_213662:exon21:c.G1981T:p.D661Y	2.7	0.031	1	0.997	0	1	1.545	-2.52	-1.5	0.505	0.682	0.171	34	304.49	2746
19	PRCA	LGLL	chr4	106158414	106158415	AG	-	TET2	TET2:NM_001127208:exon3:c.3315_3316del:p.E1106Vfs*21,TET2:NM_017628:exon3:c.3315_3316del:p.E1106Vfs*22	2.1	.	.	.	.	.	.	.	.	.	.	.	.	4306.21	1688
19	PRCA	LGLL	chr4	106196213	106196213	C	T	TET2	TET2:NM_001127208:exon11:c.C4546T:p.R1516X	30.5	.	.	.	.	1	.	.	.	.	.	.	40	9593.5	2193
20	PRCA	LGLL	chr17	40474482	40474482	T	A	STAT3	STAT3:NM_003150:exon21:c.A1919T:p.Y640F,STAT3:NM_139276:exon21:c.A1919T:p.Y640F,STAT3:NM_213662:exon21:c.A1919T:p.Y640F	2.2	0.152	0.982	0.984	0	1	1.275	-2.48	-3.01	-0.038	0.61	0.083	24.2	202.761	2627
21	PRCA	LGLL	chr2	152448642	152448642	C	T	NEB	NEB:NM_001164507:exon95:c.G14732A:p.R4911H,NEB:NM_001164508:exon95:c.G14732A:p.R4911H,NEB:NM_001271208:exon95:c.G14732A:p.R4911H	32.9	0.221	.	.	.	1	.	0.53	-0.52	-0.911	0.173	0.025	25.9	40692.3	8447
24	PRCA	LGLL	chr17	40474419	40474419	T	A	STAT3	STAT3:NM_003150:exon21:c.A1982T:p.D661V,STAT3:NM_139276:exon21:c.A1982T:p.D661V,STAT3:NM_213662:exon21:c.A1982T:p.D661V	5.2	0.237	0.999	0.996	0	1	0.85	-2.49	-0.07	0.288	0.671	0.191	25.1	916.629	2767
25	PRCA	idiopathic	chr7	124503469	124503469	A	T	POT1	POT1:NM_001042594:exon7:c.T88A:p.Y30N,POT1:NM_015450:exon8:c.T481A:p.Y161N	2.6	0.007	0.998	0.89	0	1	2.595	0.67	-6.25	-0.22	0.387	0.107	26.3	416.1	4127
25	PRCA	idiopathic	chr17	40474482	40474482	T	A	STAT3	STAT3:NM_003150:exon21:c.A1919T:p.Y640F,STAT3:NM_139276:exon21:c.A1919T:p.Y640F,STAT3:NM_213662:exon21:c.A1919T:p.Y640F	3.3	0.152	0.982	0.984	0	1	1.275	-2.48	-3.01	-0.038	0.61	0.083	24.2	751.38	4846
26	PRCA	autoimmune	chr4	106180864	106180864	T	C	TET2	TET2:NM_001127208:exon7:c.T3892C:p.C1298R	9.6	0.001	1	0.998	.	1	2.485	2.61	-10.73	-0.894	0.12	0.378	27.6	4664.49	5494
27	PRCA	idiopathic	chr7	82389990	82389990	G	A	PCLO	PCLO:NM_033026:exon24:c.C15253T:p.R5085X	4.1	.	.	.	0.001	1	.	.	.	.	.	.	50	547.612	2564
27	PRCA	idiopathic	chr7	82579693	82579693	A	G	PCLO	PCLO:NM_014510:exon6:c.T10211C:p.V3404A,PCLO:NM_033026:exon6:c.T10211C:p.V3404A	2.7	0.184	0	0.001	.	1	1.375	2.39	-1.11	-1.004	0.073	0.008	0.149	512.794	4735
30	PRCA	LGLL	chr4	106164068	106164068	G	A	TET2	TET2:NM_001127208:exon5:c.G3578A:p.C1193Y	18.2	0	1	0.999	.	1	3.255	0.8	-10.54	-1.229	0.046	0.038	27.8	14432.6	6726
30	PRCA	LGLL	chr17	26913160	26913160	A	C	SPAG5	SPAG5:NM_006461:exon6:c.T1553G:p.L518R	8.4	0.003	0.36	0.181	0.025	0.601	2.28	.	-1.78	-0.897	0.088	0.003	27.5	6368.01	9056
30_after	PRCA	LGLL	chr17	40475058	40475058	C	G	STAT3	STAT3:NM_003150:exon20:c.G1852C:p.G618R,STAT3:NM_139276:exon20:c.G1852C:p.G618R,STAT3:NM_213662:exon20:c.G1852C:p.G618R	1.4	0.001	0.979	0.816	0	1	2.505	-2.46	-5.03	0.698	0.787	0.594	34	64.7794	2011
31	PRCA	thymoma	chr17	40474482	40474482	T	A	STAT3	STAT3:NM_003150:exon21:c.A1919T:p.Y640F,STAT3:NM_139276:exon21:c.A1919T:p.Y640F,STAT3:NM_213662:exon21:c.A1919T:p.Y640F	2.6	0.152	0.982	0.984	0	1	1.275	-2.48	-3.01	-0.038	0.61	0.083	24.2	558.374	5734
31	PRCA	thymoma	chrX	17394154	17394154	G	T	NHS	NHS:NM_001291867:exon1:c.G274T:p.G92C,NHS:NM_198270:exon1:c.G274T:p.G92C	2.6	0.016	0.8	0.424	.	1	0	0.93	-0.35	-1.069	0.072	0.02	23.2	108.484	1013
33	PRCA	LGLL	chr17	40474420	40474420	C	A	STAT3	STAT3:NM_003150:exon21:c.G1981T:p.D661Y,STAT3:NM_139276:exon21:c.G1981T:p.D661Y,STAT3:NM_213662:exon21:c.G1981T:p.D661Y	2.4	0.031	1	0.997	0	1	1.545	-2.52	-1.5	0.505	0.682	0.171	34	467.783	5405
34	PRCA	LGLL	chr7	82784891	82784891	G	T	PCLO	PCLO:NM_014510:exon2:c.C1066A:p.P356T,PCLO:NM_033026:exon2:c.C1066A:p.P356T	4.2	0.085	0.047	0.037	.	1	1.34	2.49	-1.15	-1.096	0.034	0.01	0.112	664.021	2856
34	PRCA	LGLL	chr17	40474482	40474482	T	A	STAT3	STAT3:NM_003150:exon21:c.A1919T:p.Y640F,STAT3:NM_139276:exon21:c.A1919T:p.Y640F,STAT3:NM_213662:exon21:c.A1919T:p.Y640F	1.2	0.152	0.982	0.984	0	1	1.275	-2.48	-3.01	-0.038	0.61	0.083	24.2	98.2931	5262
35	PRCA	LGLL	chr12	49422672	49422672	C	T	KMT2D	KMT2D:NM_003482:exon45:c.G14321A:p.W4774X	7.3	.	.	.	0.004	1	.	.	.	.	.	.	52	1033.33	1856
36	PRCA	idiopathic	chr7	124503564	124503564	T	A	POT1	POT1:NM_015450:exon8:c.A386T:p.D129V	7.8	0	1	0.998	0	1	2.565	0.12	-7.73	-0.125	0.407	0.239	28	2372.23	3774
36	PRCA	idiopathic	chr14	99640879	99640879	G	A	BCL11B	BCL11B:NM_001282238:exon3:c.C2078T:p.S693L,BCL11B:NM_022898:exon3:c.C2081T:p.S694L,BCL11B:NM_001282237:exon4:c.C2291T:p.S764L,BCL11B:NM_138576:exon4:c.C2294T:p.S765L	7.2	0.01	1	0.999	0.001	1	2.12	2.54	-3.94	-1.022	0.1	0.251	25.2	824.548	1515
36	PRCA	idiopathic	chr17	40483521	40483521	A	C	STAT3	STAT3:NM_003150:exon11:c.T1078G:p.Y360D,STAT3:NM_139276:exon11:c.T1078G:p.Y360D,STAT3:NM_213662:exon11:c.T1078G:p.Y360D	1.7	0.112	0.996	0.989	0	1	2.415	-2.3	-3.86	0.502	0.741	0.358	24.3	245.202	6246
39	PRCA	idiopathic	chr2	25459860	25459860	G	A	DNMT3A	DNMT3A:NM_001320893:exon16:c.C1967T:p.T656I,DNMT3A:NM_153759:exon17:c.C1856T:p.T619I,DNMT3A:NM_022552:exon21:c.C2423T:p.T808I,DNMT3A:NM_175629:exon21:c.C2423T:p.T808I	15.7	0.037	0.074	0.027	0	1	0.97	-4.09	-2.51	0.471	0.78	0.105	24.6	7373.08	4263
43	PRCA	LGLL	chr17	40481576	40481576	T	G	STAT3	STAT3:NM_003150:exon13:c.A1229C:p.H410P,STAT3:NM_139276:exon13:c.A1229C:p.H410P,STAT3:NM_213662:exon13:c.A1229C:p.H410P	26.6	0.002	0.985	0.98	0	1	2.71	-2.37	-7.12	0.767	0.818	0.277	29.2	16009.4	4477
44	PRCA	LGLL	chr3	47452434	47452434	T	C	PTPN23	PTPN23:NM_001304482:exon19:c.T2768C:p.L923P,PTPN23:NM_015466:exon20:c.T3146C:p.L1049P	2.5	0.027	0	0.001	0.4	1	2.125	4.1	-0.03	-0.908	0.007	0.015	14.76	109.689	1574
44	PRCA	LGLL	chr17	40474419	40474419	T	A	STAT3	STAT3:NM_003150:exon21:c.A1982T:p.D661V,STAT3:NM_139276:exon21:c.A1982T:p.D661V,STAT3:NM_213662:exon21:c.A1982T:p.D661V	3.5	0.237	0.999	0.996	0	1	0.85	-2.49	-0.07	0.288	0.671	0.191	25.1	865.162	5147
44	PRCA	LGLL	chr17	40474420	40474420	C	A	STAT3	STAT3:NM_003150:exon21:c.G1981T:p.D661Y,STAT3:NM_139276:exon21:c.G1981T:p.D661Y,STAT3:NM_213662:exon21:c.G1981T:p.D661Y	39.2	0.031	1	0.997	0	1	1.545	-2.52	-1.5	0.505	0.682	0.171	34	31503.7	5144
47	PRCA	thymoma	chr2	25470590	25470590	A	T	DNMT3A	DNMT3A:NM_001320893:exon3:c.T428A:p.L143Q,DNMT3A:NM_153759:exon4:c.T317A:p.L106Q,DNMT3A:NM_022552:exon8:c.T884A:p.L295Q,DNMT3A:NM_175629:exon8:c.T884A:p.L295Q	5.3	0	1	1	0	1	3.075	-1.14	-4.78	0.499	0.666	0.561	26.7	1990.97	5855
49	PRCA	LGLL	chr7	82785683	82785683	G	T	PCLO	PCLO:NM_014510:exon2:c.C274A:p.P92T,PCLO:NM_033026:exon2:c.C274A:p.P92T	22.5	0.075	0.082	0.058	.	1	2.175	2.42	-0.75	-1.01	0.026	0.01	0.026	10192	3550
49	PRCA	LGLL	chr17	40474419	40474419	T	A	STAT3	STAT3:NM_003150:exon21:c.A1982T:p.D661V,STAT3:NM_139276:exon21:c.A1982T:p.D661V,STAT3:NM_213662:exon21:c.A1982T:p.D661V	21	0.237	0.999	0.996	0	1	0.85	-2.49	-0.07	0.288	0.671	0.191	25.1	12022.1	4646
57	PRCA	LGLL	chr17	40481576	40481576	T	C	STAT3	STAT3:NM_003150:exon13:c.A1229G:p.H410R,STAT3:NM_139276:exon13:c.A1229G:p.H410R,STAT3:NM_213662:exon13:c.A1229G:p.H410R	20	0.002	0.962	0.905	0	1	3.06	-2.36	-5.94	0.775	0.812	0.194	26.6	8462.5	3484
89	PRCA	LGLL	chr17	40474420	40474420	C	A	STAT3	STAT3:NM_003150:exon21:c.G1981T:p.D661Y,STAT3:NM_139276:exon21:c.G1981T:p.D661Y,STAT3:NM_213662:exon21:c.G1981T:p.D661Y	2.3	0.031	1	0.997	0	1	1.545	-2.52	-1.5	0.505	0.682	0.171	34	770.194	16620
90	PRCA	idiopathic	chr4	106155921	106155921	C	-	TET2	TET2:NM_001127208:exon3:c.822delC:p.N275Ifs*17,TET2:NM_017628:exon3:c.822delC:p.N275Ifs*17	10.3	.	.	.	.	.	.	.	.	.	.	.	.	5832.53	6275
91	PRCA	LGLL	chr4	106197285	106197285	T	C	TET2	TET2:NM_001127208:exon11:c.T5618C:p.I1873T	9	0	1	0.999	.	1	2.51	2.3	-4.53	-0.886	0.135	0.198	26	1721.32	2235
91	PRCA	LGLL	chr11	71725659	71725659	G	A	NUMA1	NUMA1:NM_006185:exon15:c.C2890T:p.Q964X,NUMA1:NM_001286561:exon16:c.C2890T:p.Q964X	2	.	.	.	0.001	1	.	.	.	.	.	.	36	129.089	2135
91	PRCA	LGLL	chr17	40474482	40474482	T	A	STAT3	STAT3:NM_003150:exon21:c.A1919T:p.Y640F,STAT3:NM_139276:exon21:c.A1919T:p.Y640F,STAT3:NM_213662:exon21:c.A1919T:p.Y640F	1.9	0.152	0.982	0.984	0	1	1.275	-2.48	-3.01	-0.038	0.61	0.083	24.2	170.121	3282
97	PRCA	thymoma	chr17	40474420	40474420	C	A	STAT3	STAT3:NM_003150:exon21:c.G1981T:p.D661Y,STAT3:NM_139276:exon21:c.G1981T:p.D661Y,STAT3:NM_213662:exon21:c.G1981T:p.D661Y	31.4	0.031	1	0.997	0	1	1.545	-2.52	-1.5	0.505	0.682	0.171	34	17667.9	3912
98	PRCA	LGLL	chr8	22472423	22472423	G	A	CCAR2	CCAR2:NM_021174:exon11:c.G1114A:p.D372N	2	0.725	0.646	0.382	0	0.995	0.895	0.73	0.27	-0.736	0.162	0.017	19.19	194.673	3271
98	PRCA	LGLL	chr22	37891860	37891860	G	A	CARD10	CARD10:NM_014550:exon14:c.C2210T:p.S737L	2.4	0.051	0	0	0.022	0.999	0.345	1.04	-1.43	-1.024	0.059	0.011	18.04	145.238	1640
99	PRCA	LGLL	chr17	40474420	40474420	C	A	STAT3	STAT3:NM_003150:exon21:c.G1981T:p.D661Y,STAT3:NM_139276:exon21:c.G1981T:p.D661Y,STAT3:NM_213662:exon21:c.G1981T:p.D661Y	27.5	0.031	1	0.997	0	1	1.545	-2.52	-1.5	0.505	0.682	0.171	34	15807.2	4164
110	PRCA	idiopathic	chr2	25463532	25463532	T	C	DNMT3A	DNMT3A:NM_001320893:exon13:c.A1694G:p.N565S,DNMT3A:NM_153759:exon14:c.A1583G:p.N528S,DNMT3A:NM_022552:exon18:c.A2150G:p.N717S,DNMT3A:NM_175629:exon18:c.A2150G:p.N717S	2.2	0.012	0.965	0.617	0	1	3.095	-1.78	-4.91	0.307	0.611	0.203	24.4	190.074	2538
120	AA		chr2	1670175	1670175	G	A	PXDN	PXDN:NM_012293:exon10:c.C1102T:p.H368Y	2.8	0.784	0.007	0.02	0	1	0.015	-0.23	-2.22	-0.969	0.112	0.013	11	661.09	5823
128	AA		chr12	122248097	122248097	G	A	SETD1B	SETD1B:NM_015048:exon5:c.G1246A:p.A416T	3.1	0.294	0.001	0	.	1	0.665	-3.37	-0.62	-0.587	0.458	0.361	0.002	463.872	3390
131	AA		chrX	67943628	67943628	A	G	STARD8	STARD8:NM_001142504:exon12:c.A2720G:p.Y907C,STARD8:NM_014725:exon12:c.A2720G:p.Y907C,STARD8:NM_001142503:exon13:c.A2960G:p.Y987C	3	0	0.978	0.853	0.001	0.996	2.475	-1.24	-7.78	0.151	0.578	0.147	25.9	319.656	2505
