# Supplementary material for: Mutational heterogeneities in STAT3 and clonal hematopoiesis-related genes in acquired pure red cell aplasia
Source: Ann Hematol. 2025 Apr 9;104(3):1471–9. doi: 10.1007/s00277-025-06356-4 (PMC12031804; doi:10.1007/s00277-025-06356-4)
Supplement: Supplementary file 4 — Supplementary file4 (XLSX 14.1 KB) [file 277_2025_6356_MOESM4_ESM.xlsx]

## Sheet: S9
Supplemental Table S9: Results of targeted sequencing in LGLL patients without PRCA
UPN	subtype of LGLL	Chr	Start	End	Ref	Alt	Gene	AAChange	VAF (%)	SIFT	Polyphen2_HDIV	Polyphen2_HVAR	LRT	MutationTaster	FATHMM	PROVEAN	MetaSVM	MetaLR	M-CAP	CADD	Q_score	Coverage
51	CD8+TCRab	chr12	49445640	49445641	GA	AG	KMT2D	KMT2D:NM_003482:exon10:c.1825_1826CT:p.S609L	2.2												150.506	2540
53	CD8+TCRab	chr2	25497905	25497905	G	A	DNMT3A	DNMT3A:NM_022552:exon6:c.C544T:p.Q182X,DNMT3A:NM_175629:exon6:c.C544T:p.Q182X	18.9	.	.	.	0	1	.	.	.	.	.	38	17347.5	7690
53	CD8+TCRab	chr7	124503406	124503406	T	A	POT1	POT1:NM_001042594:exon7:c.A151T:p.K51X,POT1:NM_015450:exon8:c.A544T:p.K182X	16.4	.	.	.	0	1	.	.	.	.	.	37	7784.27	4254
53	CD8+TCRab	chr17	40475058	40475058	C	G	STAT3	STAT3:NM_003150:exon20:c.G1852C:p.G618R,STAT3:NM_139276:exon20:c.G1852C:p.G618R,STAT3:NM_213662:exon20:c.G1852C:p.G618R	18.9	0.001	0.979	0.816	0	1	-2.46	-5.03	0.698	0.787	0.594	34	3425.8	1526
54	CD8+TCRab	chr4	106157768	106157768	C	G	TET2	TET2:NM_001127208:exon3:c.C2669G:p.S890X,TET2:NM_017628:exon3:c.C2669G:p.S890X	7.1	.	.	.	0	1	.	.	.	.	.	35	2295.53	4239
54	CD8+TCRab	chr17	40485961	40485961	G	C	STAT3	STAT3:NM_003150:exon9:c.C904G:p.R302G,STAT3:NM_139276:exon9:c.C904G:p.R302G,STAT3:NM_213662:exon9:c.C904G:p.R302G	3.3	0.016	0.992	0.979	0	1	0.08	-3.18	-0.462	0.294	0.095	28.6	1406.91	9362
55	CD8+TCRab	chr4	20619178	20619178	C	T	SLIT2	SLIT2:NM_001289135:exon35:c.C4241T:p.A1414V,SLIT2:NM_001289136:exon35:c.C4229T:p.A1410V,SLIT2:NM_004787:exon36:c.C4253T:p.A1418V	34	0.427	0.012	0.005	0.069	1	-1.42	-1.49	-0.812	0.299	0.057	22.5	21456.5	4270
55	CD8+TCRab	chr17	40474482	40474482	T	A	STAT3	STAT3:NM_003150:exon21:c.A1919T:p.Y640F,STAT3:NM_139276:exon21:c.A1919T:p.Y640F,STAT3:NM_213662:exon21:c.A1919T:p.Y640F	30.9	0.152	0.982	0.984	0	1	-2.48	-3.01	-0.038	0.61	0.083	24.2	25962.2	5876
58	CD8+TCRab	chr17	40469200	40469200	G	A	STAT3	STAT3:NM_003150:exon22:c.C2141T:p.P714L,STAT3:NM_139276:exon22:c.C2144T:p.P715L,STAT3:NM_213662:exon22:c.C2144T:p.P715L	25.2	0.005	1	0.995	0	1	-4.1	-2.31	0.98	0.917	0.462	24.9	9313.91	2811
58	CD8+TCRab	chr17	40474419	40474419	T	A	STAT3	STAT3:NM_003150:exon21:c.A1982T:p.D661V,STAT3:NM_139276:exon21:c.A1982T:p.D661V,STAT3:NM_213662:exon21:c.A1982T:p.D661V	6.2	0.237	0.999	0.996	0	1	-2.49	-0.07	0.288	0.671	0.191	25.1	2771.88	6424
61	CD8+TCRab	chr7	82791904	82791904	C	T	PCLO	PCLO:NM_014510:exon1:c.G5A:p.G2D,PCLO:NM_033026:exon1:c.G5A:p.G2D	3.4	0	1	0.999	.	1	0.99	-1.57	-0.739	0.175	0.627	22.7	493.565	3110
67	CD8+TCRab	chr12	7045885	7045885	A	C	ATN1	ATN1:NM_001007026:exon5:c.A1455C:p.Q485H,ATN1:NM_001940:exon5:c.A1455C:p.Q485H	9.4	1	0.771	0.383	.	1	0.8	-0.27	-1.026	0.057	0.009	0.002	2286.5	2809
73	CD8+TCRab	chr17	40474428	40474428	T	C	STAT3	STAT3:NM_003150:exon21:c.A1973G:p.K658R,STAT3:NM_139276:exon21:c.A1973G:p.K658R,STAT3:NM_213662:exon21:c.A1973G:p.K658R	33.5	0.089	0.86	0.888	0	1	-2.41	-1.38	0.486	0.716	0.15	24.6	20552.7	4155
77	CD8+TCRab	chr17	40490791	40490791	C	G	STAT3	STAT3:NM_003150:exon6:c.G508C:p.D170H,STAT3:NM_139276:exon6:c.G508C:p.D170H,STAT3:NM_213662:exon6:c.G508C:p.D170H	1.4	0.028	0.999	0.995	0	1	-0.07	-4.67	-0.11	0.434	0.157	31	145.438	5815
80	CD8+TCRab	chr17	40468897	40468897	C	G	STAT3	STAT3:NM_003150:exon23:c.G2164C:p.D722H,STAT3:NM_139276:exon23:c.G2167C:p.D723H	22.1	0.01	0.995	0.847	0	1	-4.19	-1.37	0.922	0.893	0.264	24.3	7676.24	2743
80	CD8+TCRab	chr17	40481576	40481576	T	C	STAT3	STAT3:NM_003150:exon13:c.A1229G:p.H410R,STAT3:NM_139276:exon13:c.A1229G:p.H410R,STAT3:NM_213662:exon13:c.A1229G:p.H410R	24.6	0.002	0.962	0.905	0	1	-2.36	-5.94	0.775	0.812	0.194	26.6	6498.8	1994
86	CD8+TCRab	chr4	106157329	106157329	C	T	TET2	TET2:NM_001127208:exon3:c.C2230T:p.Q744X,TET2:NM_017628:exon3:c.C2230T:p.Q744X	5.4	.	.	.	0.977	1	.	.	.	.	.	35	1356.2	3887
105	CD8+TCRab	chr2	1652575	1652575	G	A	PXDN	PXDN:NM_012293:exon17:c.C2977T:p.R993C	4.8	0.001	1	1	0	1	-1.5	-7.31	0.816	0.793	0.616	29.2	339.089	1150
105	CD8+TCRab	chr17	40359729	40359729	T	G	STAT5B	STAT5B:NM_012448:exon16:c.A1924C:p.N642H	38.4	0.17	0.999	0.922	0	1	-2.39	-2.55	0.373	0.685	0.092	24.3	19381.9	3287
109	CD8+TCRab	chr17	40474482	40474482	T	A	STAT3	STAT3:NM_003150:exon21:c.A1919T:p.Y640F,STAT3:NM_139276:exon21:c.A1919T:p.Y640F,STAT3:NM_213662:exon21:c.A1919T:p.Y640F	18.3	0.152	0.982	0.984	0	1	-2.48	-3.01	-0.038	0.61	0.083	24.2	6370.34	2945
111	CD8+TCRab	chr17	40469200	40469200	G	A	STAT3	STAT3:NM_003150:exon22:c.C2141T:p.P714L,STAT3:NM_139276:exon22:c.C2144T:p.P715L,STAT3:NM_213662:exon22:c.C2144T:p.P715L	5.1	0.005	1	0.995	0	1	-4.1	-2.31	0.98	0.917	0.462	24.9	666.82	2064
112	TCRgd	chr17	40490790	40490790	T	C	STAT3	STAT3:NM_003150:exon6:c.A509G:p.D170G,STAT3:NM_139276:exon6:c.A509G:p.D170G,STAT3:NM_213662:exon6:c.A509G:p.D170G	28.8	0.001	0.985	0.988	0	1	-0.06	-4.99	-0.149	0.41	0.187	29.7	25296.8	6296
